# Supplementary material for: Structural and Immunological Insights into the Lipooligosaccharide of the Marine Bacterium Kangiella japonica KMM 3897
Source: Mar Drugs. 2025 Aug 28;23(9):345. doi: 10.3390/md23090345 (PMC12472108; doi:10.3390/md23090345)
Supplement: Supplementary file 1 [file marinedrugs-23-00345-s001.zip]

Archive with 1 entries (1 files):
- marinedrugs-3802499-supplementary.pdf
